# Supplementary material for: The m6A demethylase FTO regulates TNF-α expression in human macrophages following Toxoplasma gondii infection
Source: PLoS Negl Trop Dis. 2025 Jul 15;19(7):e0013289. doi: 10.1371/journal.pntd.0013289 (PMC12282902; doi:10.1371/journal.pntd.0013289)
Supplement: S1 Data — (XLSX) [file pntd.0013289.s005.xlsx]

## Sheet: Fig1
		Control			Infected
Fig 1A	6 h	0.960373	0.914888	1.13813	7.42127	7.70966	8.14925
	12 h	1.08673	0.939523	0.97942	54.5686	53.8174	52.5275
	18 h	1.01513	0.990801	0.99424	71.8376	73.6017	71.3414
	24 h	0.883723	1.00463	1.12636	55.3943	59.5763	65.8753
Fig 1B	6 h	0.786399	0.988514	1.28639	1.33638	1.03407	2.59968
	12 h	1.30586	0.904379	0.846745	0.955945	0.82645	0.917004
	18 h	1.43065	0.950439	0.735433	0.748289	1.35347	0.585064
	24 h	0.90125	1.00347	1.10573	1.37554	2.15099	0.547147
Fig 1C	6 h	0.943874	0.99424	1.0656	1.22405	1.29385	1.30285
	12 h	0.990801	0.947151	1.0656	0.973779	0.838956	0.973779
	18 h	1.0163	1.01983	0.964821	1.03049	1.11987	1.10063
	24 h	0.946058	0.946058	1.11729	1.08298	1.32869	1.03526
Fig 1D	6 h	1.04247	0.989657	0.96929	4.46915	5.04551	4.48466
	12 h	1.08423	1.00116	0.921251	62.1063	68.4352	67.0268
	18 h	1.08172	0.912776	1.01279	230.454	238.581	237.755
	24 h	0.991946	1.02693	0.981686	197.86	193.788	217.268
Fig 1E	6 h	0.485205	1.01866	2.02324	1.72508	2.11648	4.48985
	12 h	1.19196	1.01983	0.82264	1.60585	1.56736	1.57826
	18 h	1.55473	0.859558	0.748289	1.86176	2.56093	1.73107
	24 h	0.951538	0.857574	1.22547	1.73307	2.35926	1.03049
Fig 1F	6 h	2.72893	0.417062	0.878633	4.9703	3.34808	4.07933
	12 h	2.09459	1.4456	0.330258	126.822	121.656	106.276
	18 h	1.93858	0.212421	2.42839	1917.49	2120.22	2248.89
	24 h	0.716978	1.11729	1.24833	508.463	556.408	580.037
	Control	Infected
Fig 1G	4053.73	6657.13
	4215.59	8133.57
	4148.54	6632.79
Fig 1H	2.61539	141.813
	3.29462	118.267
	2.4469	131.958
Fig 1I	0	6.9627
	0	7.24352
	0	7.52463

## Sheet: Fig2
		Control			Infected
Fig 2A	6 h	1.00579	0.99539	0.998845	0.954842	0.998845	0.893992
	12 h	1.0485	1.00231	0.951538	0.998845	1.04488	1.0558
	18 h	1.01866	0.967053	1.01513	1.13419	1.22405	1.22405
	24 h	0.972655	0.986233	1.04247	1.39474	1.28788	1.22264
Fig 2B	6 h	1.06314	0.964821	0.974905	0.85165	0.85165	0.80571
	12 h	0.972655	1.05336	0.976032	0.926588	0.846745	1
	18 h	1.01279	0.99539	0.991946	0.90021	1.00579	0.872564
	24 h	0.923382	1.03168	1.04972	0.917004	0.913831	0.795536
Fig 2C	6 h	1.04972	0.986233	0.965936	1.31039	1.18921	1.10573
	12 h	1.03049	0.951538	1.01983	3.04899	3.0702	3.33649
	18 h	1.01748	1.01045	0.972655	3.83706	4.22807	3.89062
	24 h	0.949342	1.12506	0.936272	2.42839	2.40327	2.20381
Fig 2D	6 h	1.10191	0.955945	0.949342	0.913831	0.933033	0.855595
	12 h	1.0163	1.00579	0.978289	0.912776	0.925518	0.974905
	18 h	1.00116	1.00463	0.99424	1.08799	1.19886	1.0656
	24 h	1.01279	0.968171	1.01983	1.40769	1.45734	1.29534
Fig 2E	6 h	1.02811	1.00347	0.96929	0.837987	0.936272	0.861546
	12 h	1.03168	0.986233	0.982821	0.760489	0.939523	0.837987
	18 h	1.01279	0.968171	1.01983	0.881684	0.903335	0.811315
	24 h	0.965936	0.965936	1.07177	0.926588	0.846745	0.795536
Fig 2F	6 h	1.10191	0.986233	0.920188	0.923382	0.888843	0.852635
	12 h	1.01866	1.00463	0.97716	0.97716	1.0293	1.09936
	18 h	1.01983	1.00231	0.978289	0.998845	1.0558	1.0558
	24 h	0.987373	0.987373	1.02574	1.14208	1.07301	1.04006
Fig 2G	6 h	0.97942	1.07549	0.949342	1.00696	0.939523	0.91067
	12 h	0.917004	1.02811	1.06069	1.10573	0.986233	1.15669
	18 h	1.0485	1.04126	0.915945	1.24258	1.31342	1.42734
	24 h	1.13027	0.95705	0.92445	1.35347	1.29385	1.34879
Fig 2H	6 h	1.07177	0.993092	0.939523	0.962594	0.96929	0.815072
	12 h	0.960373	1.03646	1.00463	1.07301	1.00463	1.19058
	18 h	1.01513	0.983957	1.00116	1.11858	1.23685	1.19886
	24 h	1.07923	0.96929	0.955945	1.23114	1.18509	1.25266
Fig 2I	6 h	1.07425	1.00231	0.928731	0.906471	0.863539	0.85165
	12 h	1.11729	0.989657	0.904379	0.949342	0.855595	0.972655
	18 h	1.0485	0.958157	0.99539	1.10063	1.10445	1.12766
	24 h	1.11858	0.97041	0.921251	1.03646	0.973779	0.911722
Fig 2J	6 h	1.17691	1.04608	0.812252	0.936272	0.855595	0.809442
	12 h	1.02337	0.978289	0.998845	1.16743	1.02337	1.17148
	18 h	1.03526	0.993092	0.972655	1.23542	1.28343	1.23971
	24 h	1.18099	0.933033	0.907519	1.18509	1.23542	1.26576

## Sheet: Fig5
(21, 74 nt)	887 nt	1011 nt	1116 nt	(1200-1237 nt)
0.194791	1	0.554785	0.655197	0.269807
0.426317	0.972655	0.307786	0.493116	0.423373
0.590496	0.632878	0.384219	1.01396	0.768438

## Sheet: Fig6
	(21, 74 nt)	887 nt	1011 nt	1116 nt	(1200-1237 nt)
Fig 6A	0.82932	0.334482	1.6358	1.24833	1.02811
	0.716978	0.712025	1.04972	0.907519	0.993092
	0.641713	0.271684	0.965936	1.23114	1.19748
		NC			shFTO
Fig 6B	Control	0.99424	0.883723	1.13813	1.63203	1.37713	1.33947
	Infected	50.2714	48.0567	49.2369	42.8632	40.9748	41.9811
Fig 6C	Control	1.2156	0.62057	1.32562	1.4456	1.8489	0.3614
	Infected	1.52274	0.565135	1.28046	0.419478	1.9611	1.77974
Fig 6D	Control	0.907519	0.920188	1.19748	0.757858	1.16473	0.655197
	Infected	1.10957	0.840896	1.20999	0.697372	0.993092	1.24401
Fig 6E	Control	1.07674	0.934111	0.99424	0.761368	0.514651	0.990801
	Infected	205.311	212.551	201.784	169.679	161.084	169.092
Fig 6F	Control	1.06807	0.657471	1.42405	1.93187	1.58008	0.377618
	Infected	1.99308	0.965936	1.83401	0.72951	2.23457	2.91804
Fig 6G	Control	0.760489	0.68302	1.92519	1.17283	2.03496	0.524858
	Infected	1930.82	1795.29	1758.34	1144.1	1108.97	1188.56
Fig 6H	Control	11.9461	14.0606	14.0606	13.531	13.2664	13.2664
	Infected	308.421	341.016	274.875	124.747	132.62	112.145
Fig 6I	Control	0.785334	1.18148	1.21755	1.10937	0.857278	1.36191
	Infected	269.76	312.726	243.906	69.14	73.6206	56.5662
Fig 6J	Control	0	0	0	0	0	0
	Infected	23.1849	24.987	18.3405	18.909	18.3405	15.6746
	NC+RH	shFTO+RH
Fig 6K	0.90125	3.05252
	0.97942	3.3058
	1.13288	3.90413

## Sheet: Fig7
	Control	Infected
Fig7A	4.75683	2.71321
	3.01049	2.32947
	4.22807	2.34567
Fig 7B	6.32033	0.514057
	6.02099	0.566442
	5.57897	0.547147

## Sheet: Fig S1
	NC	shFTO
Fig S1A	1.07425	0.361817
	0.944965	0.404254
	0.985094	0.306367
